# Supplementary material for: Machine Learning-Based Prediction of Performance Gaps in Rowing and Identification of Key Training Monitoring Indicators
Source: Sensors (Basel). 2026 May 10;26(10):3006. doi: 10.3390/s26103006 (PMC13210867; doi:10.3390/s26103006)
Supplement: Supplementary file 1 [file sensors-26-03006-s001.zip]

Archive with 4 entries (4 files):
- Dataset S1. deidentified_rowing_modeling_dataset.csv
- DATASET_VALIDATION_LOG.md
- File S1. data_dictionary.csv
- README_DATASET.md
