# Supplementary material for: Machine Learning-Based Prediction of Performance Gaps in Rowing and Identification of Key Training Monitoring Indicators
Source: Sensors (Basel). 2026 May 10;26(10):3006. doi: 10.3390/s26103006 (PMC13210867; doi:10.3390/s26103006)
Supplement: Supplementary file 1 [file sensors-26-03006-s001.zip › Dataset S1. deidentified_rowing_modeling_dataset.csv]

boat_class	boat_class_group	crew_size	discipline_type	sex	sex_group	weight_class	weight_group	air_temp_c	athlete_body_mass_kg	athlete_height_m	eval_stroke_rate_spm	water_temp_c	boat_avg_boat_speed_mps	boat_blade_efficiency_pct	boat_boat_efficiency_pct	boat_boat_power_w	boat_brand	boat_distance_per_stroke_m	boat_drag_factor	boat_effective_work_pct	boat_first_peak_accel_mps2	boat_max_accel_mps2	boat_max_boat_speed_mps	boat_min_accel_mps2	boat_min_boat_speed_mps	boat_stroke_rate_spm	boat_time_2k_sec	boat_work_per_stroke_j	rower_arc_length_height_pct	rower_arc_length_m	rower_blade_depth	rower_blade_efficiency_pct	rower_catch_angle_deg	rower_catch_factor	rower_catch_slip_deg	rower_drive_time_s	rower_effective_angle_pct	rower_finish_angle_deg	rower_finish_slip_deg	rower_force_fall_70_deg	rower_force_rise_70_deg	rower_leg_disp_m	rower_leg_max_speed_mps	rower_max_force_n	rower_mean_force_n	rower_mean_to_max_force_pct	rower_peak_force_pos_pct	rower_power_w	rower_rhythm_pct
2-	pair_double	2.0	sweep	male	male	open	open	24.0	98.0	1.94	39.2	22.0	5.33		109.4	819.0	Filippi	8.16	5.49	3.1		10.73	6.77	-5.83	4.1	39.2	375.53	1254.7	22.1	7.1		102.9	-59.6		45.9	0.81	-6.2	30.5	67.5										53.0
2-	pair_double	2.0	sweep	male	male	open	open	24.0	103.0	1.95	39.2	22.0	5.33		109.4	819.0	Filippi	8.16	5.49	3.1		10.73	6.77	-5.83	4.1	39.2	375.53	1254.7	15.1	27.2		116.2	-51.5		59.8	0.81	-4.0	29.5	47.8										52.7
4-	four_quad	4.0	sweep	female	female	open	open	24.0	86.0	1.83	30.1	20.0					Empacher												5.1	12.7		112.4	-49.3		65.2	0.95	-4.5	35.0	78.8										47.5
4-	four_quad	4.0	sweep	female	female	open	open	24.0	73.0	1.81	30.1	20.0					Empacher												21.0	6.2		105.8	-55.0		62.4	0.98	-9.2	34.2	69.5										49.4
4-	four_quad	4.0	sweep	female	female	open	open	24.0	90.0	1.85	30.1	20.0					Empacher												33.1	9.7		111.5	-54.5		47.0	0.97	-3.4	32.7	50.9										48.6
4-	four_quad	4.0	sweep	female	female	open	open	24.0	79.0	1.78	30.1	20.0					Empacher												27.1	5.7		111.8	-54.0		51.2	0.98	-8.6	31.6	61.7										49.4
2-	pair_double	2.0	sweep	male	male	open	open	25.0			36.7	20.0	4.98	97.59	97.59	394.9	Empacher	8.18	3.45	3.2		4.63	6.05	-9.87	3.45	36.5	401.89		79.8	1.55		71.4	-54.7		12.1	0.84	66.3	31.5	16.9										51.7
2-	pair_double	2.0	sweep	male	male	open	open	25.0			36.7	20.0	4.98	97.59	97.59	394.9	Empacher	8.18	3.45	3.2		4.63	6.05	-9.87	3.45	36.5	401.89		80.4	1.55		68.8	-53.6		4.9	0.84	70.2	32.8	20.8										51.2
2-	pair_double	2.0	sweep	male	male	open	open	25.0			36.8	20.0	4.84	97.41	97.41	283.5	Empacher	7.89	5.93	-1.5		5.06	5.93	-10.18	3.26	36.8	413.64		78.0	1.51		69.0	-52.5		12.7	0.8	64.2	31.6	17.4										48.9
2-	pair_double	2.0	sweep	male	male	open	open	25.0			36.8	20.0	4.84	97.41	97.41	283.5	Empacher	7.89	5.93	-1.5		5.06	5.93	-10.18	3.26	36.8	413.64		78.7	1.53		69.0	-51.6		11.8	0.8	66.1	33.3	17.0										49.1
2-	pair_double	2.0	sweep	male	male	open	open	25.0			33.5	20.0	4.84	97.73	97.73	240.4	Empacher	8.66	5.85	1.8		5.34	5.85	-7.23	3.39	33.5	413.23		79.5	1.61		73.0	-56.0		30.5	0.9	42.6	33.4	20.8										50.3
2-	pair_double	2.0	sweep	male	male	open	open	25.0			33.5	20.0	4.84	97.73	97.73	240.4	Empacher	8.66	5.85	1.8		5.34	5.85	-7.23	3.39	33.5	413.23		81.0	1.58		68.4	-50.1		7.4	0.86	67.6	37.8	21.1										47.9
2-	pair_double	2.0	sweep	male	male	open	open	24.0	95.0	1.95	39.5	22.0	5.29		109.6	771.3	Filippi	8.03	5.34	2.4		12.9	6.8	-5.14	4.22	39.5	378.08	1171.5	27.6	9.1		116.4	-52.5		47.7	0.81	-2.7	26.8	53.7										53.0
2-	pair_double	2.0	sweep	male	male	open	open	24.0	90.0	1.93	39.5	22.0	5.29		109.6	771.3	Filippi	8.03	5.34	2.4		12.9	6.8	-5.14	4.22	39.5	378.08	1171.5	18.0	16.2		103.6	-52.4		40.6	0.77	-8.6	32.8	59.9										50.7
4-	four_quad	4.0	sweep	female	female	open	open	24.0	77.0	1.89	31.2	20.0	4.49		110.9	798.0	Empacher	8.65	5.71	4.1		5.66	5.71	-3.54	3.64	31.2	444.98	1536.2	9.5	8.2		110.3	-48.6		67.4	0.93	-6.7	34.6	78.7										48.4
4-	four_quad	4.0	sweep	female	female	open	open	24.0	74.0	1.86	31.2	20.0	4.49		110.9	798.0	Empacher	8.65	5.71	4.1		5.66	5.71	-3.54	3.64	31.2	444.98	1536.2	17.8	9.4		110.8	-50.6		57.1	0.94	-7.1	34.4	68.0										48.8
4-	four_quad	4.0	sweep	female	female	open	open	24.0	84.0	1.85	31.2	20.0	4.49		110.9	798.0	Empacher	8.65	5.71	4.1		5.66	5.71	-3.54	3.64	31.2	444.98	1536.2	29.0	7.0		112.8	-54.6		47.4	0.96	-5.1	29.1	56.9										49.7
4-	four_quad	4.0	sweep	female	female	open	open	24.0	75.0	1.82	31.2	20.0	4.49		110.9	798.0	Empacher	8.65	5.71	4.1		5.66	5.71	-3.54	3.64	31.2	444.98	1536.2	33.5	5.8		103.9	-56.3		46.8	0.97	-6.0	30.7	54.8										50.4
4-	four_quad	4.0	sweep	female	female	open	open	24.0	79.0	1.86	32.3	20.0					Empacher												24.5	10.6		111.4	-53.9		47.0	0.96	-7.5	33.4	59.8										51.5
4-	four_quad	4.0	sweep	female	female	open	open	24.0	76.0	1.83	32.3	20.0					Empacher												27.9	11.8		109.7	-53.4		52.4	0.97	-4.7	35.0	55.2										52.0
4-	four_quad	4.0	sweep	female	female	open	open	24.0	78.0	1.88	32.3	20.0					Empacher												30.7	6.2		116.5	-46.3		47.0	0.95	-5.6	36.2	55.2										51.1
4-	four_quad	4.0	sweep	female	female	open	open	24.0	71.0	1.82	32.3	20.0					Empacher												25.8	11.7		109.1	-55.7		46.2	0.94	-7.3	29.9	56.2										50.6
2-	pair_double	2.0	sweep	male	male	open	open	24.0	99.0	2.03	39.9	22.0	5.07		108.3	672.7	Filippi	7.62	5.18	2.3		10.89	6.46	-4.32	3.96	39.9	394.24	1010.9	19.2	18.4		111.2	-51.8		34.3	0.82	-2.2	28.0	52.9										54.3
2-	pair_double	2.0	sweep	male	male	open	open	24.0	97.0	2.0	39.9	22.0	5.07		108.3	672.7	Filippi	7.62	5.18	2.3		10.89	6.46	-4.32	3.96	39.9	394.24	1010.9	18.9	23.6		103.8	-53.8		51.0	0.78	-7.4	29.0	48.7										51.8
4-	four_quad	4.0	sweep	female	female	open	open						3.9		108.4	568.1		11.47	5.08	-4.4		4.32	5.08	-2.7	3.47	20.4	513.42	1672.2	29.6	7.9		111.5	-55.5		79.9	1.17	-4.2	34.7	58.5										39.7
4-	four_quad	4.0	sweep	female	female	open	open				33.7		4.94		114.7	912.1		8.78	3.88	2.4		8.57	6.27	-3.42	3.88	33.7	405.2	1623.4	17.2	8.9		113.8	-58.6		43.5	0.94	-10.5	30.2	70.7										53.0
4-	four_quad	4.0	sweep	female	female	open	open		75.0	1.82			3.9		108.4	568.1		11.47	5.08	-4.4		4.32	5.08	-2.7	3.47	20.4	513.42	1672.2	35.4	4.7		112.5	-47.7		68.4	1.2	-3.5	42.9	55.7										40.8
4-	four_quad	4.0	sweep	female	female	open	open		79.0	1.83			3.9		108.4	568.1		11.47	5.08	-4.4		4.32	5.08	-2.7	3.47	20.4	513.42	1672.2	11.0	5.5		95.5	-62.8		63.6	1.2	-9.9	36.9	83.4										40.8
2-	pair_double	2.0	sweep	male	male	open	open				41.0		5.3		108.4	756.1		7.75	5.1	1.4		11.25	6.9	-4.64	4.2	41.0	377.19	1105.3	22.6	13.2		107.3	-53.6		48.0	0.79	-9.8	30.7	57.5										54.2
2-	pair_double	2.0	sweep	male	male	open	open		97.0	1.92	41.0		5.3		108.4	756.1		7.75	5.1	1.4		11.25	6.9	-4.64	4.2	41.0	377.19	1105.3	54.6	12.9		108.5	-50.4		46.9	0.74	-2.8	27.5	13.3										50.3
4-	four_quad	4.0	sweep	female	female	open	open	24.0	76.0	1.83	32.6	20.0	4.9		115.9	873.2	Empacher	9.02	3.88	-0.1		8.06	6.28	-3.47	3.88	32.6	408.36	1608.3	35.7	6.3		127.0	-45.3		37.9	0.95	-3.2	41.2	51.5										51.6
4-	four_quad	4.0	sweep	female	female	open	open	24.0	80.0	1.8	32.6	20.0	4.9		115.9	873.2	Empacher	9.02	3.88	-0.1		8.06	6.28	-3.47	3.88	32.6	408.36	1608.3	20.1	8.8		117.3	-53.2		49.0	0.93	-2.6	33.7	66.7										50.5
4-	four_quad	4.0	sweep	female	female	open	open	24.0	75.0	1.82	32.6	20.0	4.9		115.9	873.2	Empacher	9.02	3.88	-0.1		8.06	6.28	-3.47	3.88	32.6	408.36	1608.3	19.3	21.1		107.2	-55.9		62.7	0.95	-8.6	33.7	54.9										51.5
4-	four_quad	4.0	sweep	female	female	open	open	24.0	74.0	1.88	32.6	20.0	4.9		115.9	873.2	Empacher	9.02	3.88	-0.1		8.06	6.28	-3.47	3.88	32.6	408.36	1608.3	9.3	12.0		110.4	-53.4		74.7	0.89	-9.6	35.0	75.9										48.5
2-	pair_double	2.0	sweep	male	male	open	open				39.3		5.34		110.4	793.8		7.0	5.3	4.9		11.78	7.0	-5.47	4.1	39.3	374.56	1213.0	21.7	11.1		105.0	-56.2		54.3	0.81	-6.2	30.9	62.3										53.2
2-	pair_double	2.0	sweep	male	male	open	open				39.3		5.34		110.4	793.8		7.0	5.3	4.9		11.78	7.0	-5.47	4.1	39.3	374.56	1213.0	58.2	14.4		115.8	-50.6		40.5	0.78	-2.8	28.0	7.7										51.1
2-	pair_double	2.0	sweep	male	male	open	open	24.0	88.0	1.91	36.9	22.0	5.18		112.6	680.4	Filippi	8.43	5.11	1.2		12.3	6.84	-6.01	4.16	36.9	385.8	1106.4	19.0	16.3			-49.8		56.3	0.77	107.8	31.0	-6.3										47.3
2-	pair_double	2.0	sweep	male	male	open	open	24.0	96.0	2.02	36.9	22.0	5.18		112.6	680.4	Filippi	8.43	5.11	1.2		12.3	6.84	-6.01	4.16	36.9	385.8	1106.4	64.4	15.8		116.3	-50.9		47.2	0.83	-3.1	30.3	1.2										50.9
2-	pair_double	2.0	sweep	male	male	open	open	24.0	94.0	1.97	42.3	22.0	5.55		111.6	815.9	Filippi	7.29	4.94	3.4		14.31	7.29	-6.32	4.36	42.3	360.5	1156.8	24.7	12.5		116.9	-52.4		47.7	0.77	-2.8	28.9	54.2										54.3
2-	pair_double	2.0	sweep	male	male	open	open	24.0	93.0	1.93	42.3	22.0	5.55		111.6	815.9	Filippi	7.29	4.94	3.4		14.31	7.29	-6.32	4.36	42.3	360.5	1156.8	17.5	10.5		106.7	-52.3		54.8	0.74	-8.6	31.0	66.3										52.0
2-	pair_double	2.0	sweep	male	male	open	open	24.0	100.0	1.97	42.1	22.0	5.57		112.5	843.8	Filippi	7.36	5.09	5.7		14.53	7.36	-6.14	4.3	42.1	359.27	1202.1	18.3	12.2		116.1	-51.8		43.2	0.76	-2.4	27.9	61.7										53.4
2-	pair_double	2.0	sweep	male	male	open	open	24.0	100.0	1.95	42.1	22.0	5.57		112.5	843.8	Filippi	7.36	5.09	5.7		14.53	7.36	-6.14	4.3	42.1	359.27	1202.1	22.4	6.7		109.0	-53.4		56.1	0.76	-9.5	29.9	65.1										53.3
2-	pair_double	2.0	sweep	male	male	open	open	24.0	88.0	1.99	39.4	22.0	5.48		112.4	747.2	Filippi	7.06	4.71	5.3		13.05	7.06	-5.09	4.1	39.4	364.97	1137.5	41.5	2.1		108.9	-57.1		50.2	0.84	-8.8	32.9	51.5										55.2
2-	pair_double	2.0	sweep	male	male	open	open	24.0	103.0	1.99	39.4	22.0	5.48		112.4	747.2	Filippi	7.06	4.71	5.3		13.05	7.06	-5.09	4.1	39.4	364.97	1137.5	0.3	12.7		116.0	-55.6		5.1	0.82	-0.9	26.4	84.1										53.8
2-	pair_double	2.0	sweep	male	male	open	open	25.0			35.4	20.0	5.03	97.67	97.67	255.1	Empacher	8.54	3.59	4.4		4.85	6.16	-7.47	3.59	35.4	397.52		81.2	1.57		72.2	-56.3		15.9	0.87	60.9	30.8	18.2										51.4
2-	pair_double	2.0	sweep	male	male	open	open	25.0			35.4	20.0	5.03	97.67	97.67	255.1	Empacher	8.54	3.59	4.4		4.85	6.16	-7.47	3.59	35.4	397.52		82.4	1.6		67.4	-56.3		13.1	0.84	61.3	32.7	21.3										49.5
2-	pair_double	2.0	sweep	male	male	open	open	25.0			35.5	20.0	4.99	97.54	97.54	263.1	Empacher	8.43	3.47	3.3		4.51	6.1	-10.05	3.47	35.5	400.49		81.0	1.56		72.0	-55.1		12.4	0.87	66.5	31.8	16.8										51.7
2-	pair_double	2.0	sweep	male	male	open	open	25.0			35.5	20.0	4.99	97.54	97.54	263.1	Empacher	8.43	3.47	3.3		4.51	6.1	-10.05	3.47	35.5	400.49		82.0	1.59		66.5	-55.9		9.8	0.83	66.1	32.7	20.3										49.0
2-	pair_double	2.0	sweep	male	male	open	open	25.0			36.8	20.0	4.84	97.41	97.41	283.5	Empacher	7.89	5.93	-1.5		5.06	5.93	-10.18	3.26	36.8	413.64		79.5	1.54		68.9	-50.7		10.9	0.81	66.8	35.1	17.6										49.4
2-	pair_double	2.0	sweep	male	male	open	open	25.0			39.6	20.0	5.15	97.4	97.4	339.4	Empacher	7.8	3.51	2.2		4.82	6.36	-12.37	3.51	39.6	388.57		78.9	1.53		69.1	-49.9		10.3	0.76	69.1	35.2	16.0										50.2
2-	pair_double	2.0	sweep	male	male	open	open	25.0			35.4	20.0	5.0	97.86	97.86	266.7	Empacher	8.48	5.96	10.8		4.46	5.96	-10.56	3.48	35.4	399.98		82.4	1.59		68.6	-55.6		6.5	0.85	70.1	32.8	19.9										50.1
2-	pair_double	2.0	sweep	male	male	open	open	25.0			35.4	20.0	5.0	97.86	97.86	266.7	Empacher	8.48	5.96	10.8		4.46	5.96	-10.56	3.48	35.4	399.98		77.1	1.56		73.9	-55.3		24.4	0.86	43.7	31.3	24.4										50.8
2-	pair_double	2.0	sweep	male	male	open	open	25.0			37.9	20.0	5.43	97.64	97.64	329.2	Empacher	8.59	3.77	6.5		5.65	6.6	-12.16	3.77	37.9	368.45		81.6	1.62		68.8	-57.3		12.3	0.8	57.6	32.5	25.8										50.7
2-	pair_double	2.0	sweep	male	male	open	open	25.0			37.9	20.0	5.43	97.64	97.64	329.2	Empacher	8.59	3.77	6.5		5.65	6.6	-12.16	3.77	37.9	368.45		78.8	1.59		71.4	-57.0		15.0	0.82	61.5	31.6	19.1										51.5
2-	pair_double	2.0	sweep	male	male	open	open	25.0			37.2	20.0	5.34	97.56	97.56	309.6	Empacher	8.63	3.75	6.3		5.51	6.53	-10.82	3.75	37.2	374.27		82.4	1.59		72.5	-57.0		11.8	0.84	67.6	31.4	16.9										51.9
2-	pair_double	2.0	sweep	male	male	open	open	25.0			37.2	20.0	5.34	97.56	97.56	309.6	Empacher	8.63	3.75	6.3		5.51	6.53	-10.82	3.75	37.2	374.27		83.8	1.66		67.6	-58.9		12.1	0.82	59.9	33.4	24.9										51.1
4-	four_quad	4.0	sweep	male	male	open	open	28.0			42.3	25.0	6.08	99.1	99.1	261.7	WinTech	8.61	5.08	0.1		3.79	6.88	-7.4	5.08	42.3	329.01		77.1	1.5			-51.1		12.7	0.74	50.9	33.3	28.8										52.3
4-	four_quad	4.0	sweep	male	male	open	open	28.0			42.3	25.0	6.08	99.1	99.1	261.7	WinTech	8.61	5.08	0.1		3.79	6.88	-7.4	5.08	42.3	329.01		82.8	1.55			-55.5		11.4	0.73	58.2	31.5	25.0										51.6
4-	four_quad	4.0	sweep	male	male	open	open	28.0			42.3	25.0	6.08	99.1	99.1	261.7	WinTech	8.61	5.08	0.1		3.79	6.88	-7.4	5.08	42.3	329.01		78.8	1.52			-55.5		10.3	0.75	62.3	30.0	21.9										52.7
4-	four_quad	4.0	sweep	male	male	open	open	28.0			42.3	25.0	6.08	99.1	99.1	261.7	WinTech	8.61	5.08	0.1		3.79	6.88	-7.4	5.08	42.3	329.01		74.2	1.47			-50.7		3.0	0.72	60.4	31.7	29.6										50.7
4-	four_quad	4.0	sweep	male	male	open	open	28.0			43.2	25.0	5.92	99.1	99.1	256.8	WinTech	8.21	4.9	-2.3		3.52	6.75	-8.17	4.9	43.2	337.98		71.7	1.44			-52.8		8.1	0.73	55.1	28.1	28.3										52.3
4-	four_quad	4.0	sweep	male	male	open	open	28.0			43.2	25.0	5.92	99.1	99.1	256.8	WinTech	8.21	4.9	-2.3		3.52	6.75	-8.17	4.9	43.2	337.98		74.5	1.45			-47.1		6.2	0.72	56.6	34.5	29.2										51.9
4-	four_quad	4.0	sweep	male	male	open	open	28.0			43.2	25.0	5.92	99.1	99.1	256.8	WinTech	8.21	4.9	-2.3		3.52	6.75	-8.17	4.9	43.2	337.98		74.1	1.44			-51.7		8.0	0.74	64.3	29.0	20.8										53.3
4-	four_quad	4.0	sweep	male	male	open	open	28.0			43.2	25.0	5.92	99.1	99.1	256.8	WinTech	8.21	4.9	-2.3		3.52	6.75	-8.17	4.9	43.2	337.98		73.5	1.43			-50.1		9.7	0.7	60.7	30.5	21.9										50.6
4-	four_quad	4.0	sweep	male	male	open	open	28.0			41.4	25.0	6.01	99.17	99.17	318.0	WinTech	8.72	4.98	1.8		3.32	6.8	-7.8	4.98	41.4	332.65		76.8	1.51		91.2	-51.3		7.2	0.82	53.9	33.7	32.0										50.2
4-	four_quad	4.0	sweep	male	male	open	open	28.0			41.4	25.0	6.01	99.17	99.17	318.0	WinTech	8.72	4.98	1.8		3.32	6.8	-7.8	4.98	41.4	332.65		74.4	1.45		84.6	-52.1		9.1	0.73	69.2	29.4	15.9										50.3
4-	four_quad	4.0	sweep	male	male	open	open	28.0			41.4	25.0	6.01	99.17	99.17	318.0	WinTech	8.72	4.98	1.8		3.32	6.8	-7.8	4.98	41.4	332.65		78.0	1.54		89.0	-49.7		10.4	0.76	68.5	36.6	16.7										52.6
4-	four_quad	4.0	sweep	male	male	open	open	28.0			41.4	25.0	6.01	99.17	99.17	318.0	WinTech	8.72	4.98	1.8		3.32	6.8	-7.8	4.98	41.4	332.65		77.5	1.49		85.7	-51.0		9.3	0.74	66.2	32.6	18.9										51.1
4-	four_quad	4.0	sweep	male	male	open	open	28.0			41.9	25.0	5.92	99.23	99.23	312.9	WinTech	8.48	4.94	-1.9		3.62	6.64	-7.06	4.94	41.9	338.06		72.0	1.4		86.2	-49.3		13.7	0.71	67.4	29.6	12.0										49.7
4-	four_quad	4.0	sweep	male	male	open	open	28.0			41.9	25.0	5.92	99.23	99.23	312.9	WinTech	8.48	4.94	-1.9		3.62	6.64	-7.06	4.94	41.9	338.06		72.5	1.44		86.6	-44.0		8.9	0.72	65.3	36.7	19.1										50.0
4-	four_quad	4.0	sweep	male	male	open	open	28.0			41.9	25.0	5.92	99.23	99.23	312.9	WinTech	8.48	4.94	-1.9		3.62	6.64	-7.06	4.94	41.9	338.06		75.0	1.45		87.2	-48.0		11.7	0.71	59.4	33.3	21.3										49.8
4-	four_quad	4.0	sweep	male	male	open	open	28.0			41.9	25.0	5.92	99.23	99.23	312.9	WinTech	8.48	4.94	-1.9		3.62	6.64	-7.06	4.94	41.9	338.06		73.6	1.43		90.5	-48.1		11.1	0.74	61.2	32.1	20.0										51.5
2x	pair_double	2.0	scull	male	male	lightweight	lightweight	25.0			34.8	20.0	5.35	99.31	99.31	429.9	Filippi	9.22	5.87	0.4		2.86	5.87	-6.74	4.49	34.8	373.91		86.8	1.59			-66.7		10.2	0.83	77.1	41.1	14.5										48.3
2x	pair_double	2.0	scull	male	male	lightweight	lightweight	25.0			34.8	20.0	5.35	99.31	99.31	429.9	Filippi	9.22	5.87	0.4		2.86	5.87	-6.74	4.49	34.8	373.91		80.8	1.51			-65.6		7.8	0.83	76.5	36.9	16.3										48.4
2x	pair_double	2.0	scull	male	male	lightweight	lightweight	25.0			40.2	20.0	5.58	99.24	99.24	491.8	Filippi	8.33	4.74	0.9		3.68	6.24	-7.25	4.74	40.2	358.56		83.6	1.53			-65.0		8.2	0.78	77.2	38.7	15.5										52.0
2x	pair_double	2.0	scull	male	male	lightweight	lightweight	25.0			40.2	20.0	5.58	99.24	99.24	491.8	Filippi	8.33	4.74	0.9		3.68	6.24	-7.25	4.74	40.2	358.56		81.8	1.53			-63.4		8.9	0.77	73.4	40.3	18.7										51.6
2x	pair_double	2.0	scull	male	male	lightweight	lightweight	25.0			34.6	20.0	5.53	99.26	99.26	436.7	Filippi	9.58	4.66	5.6		3.49	6.14	-6.56	4.66	34.6	361.43		91.5	1.71			-70.4		13.6	0.89	72.2	45.5	18.7										51.2
2x	pair_double	2.0	scull	male	male	lightweight	lightweight	25.0			34.6	20.0	5.53	99.26	99.26	436.7	Filippi	9.58	4.66	5.6		3.49	6.14	-6.56	4.66	34.6	361.43		88.8	1.65			-66.0		5.9	0.86	73.9	46.0	23.4										49.6
2x	pair_double	2.0	scull	male	male	lightweight	lightweight	25.0			33.2	20.0	5.41	99.34	99.34	403.5	Filippi	9.79	5.91	2.5		3.41	5.91	-5.66	4.6	33.2	369.56		85.9	1.61			-68.3		6.4	0.87	75.6	40.7	20.2										48.1
2x	pair_double	2.0	scull	male	male	lightweight	lightweight	25.0			33.2	20.0	5.41	99.34	99.34	403.5	Filippi	9.79	5.91	2.5		3.41	5.91	-5.66	4.6	33.2	369.56		88.6	1.62			-65.4		10.6	0.85	73.4	44.5	18.7										46.8
2-	pair_double	2.0	sweep	male	male	open	open	25.0			36.0	24.0					Filippi												83.1	1.61			-52.4		14.8	0.84	62.4	36.4	18.6										50.5
2-	pair_double	2.0	sweep	male	male	open	open	25.0			36.0	24.0					Filippi												79.6	1.54			-54.2		9.0	0.82	71.2	30.9	15.5										49.1
2-	pair_double	2.0	sweep	male	male	open	open	25.0			39.9	24.0	5.3	97.25	97.25	489.3	Filippi	7.97	4.16	1.5		11.78	6.94	-6.37	4.16	39.9	377.52		75.4	1.46			-51.4		9.5	0.75	77.1	29.2	8.9										49.7
2-	pair_double	2.0	sweep	male	male	open	open	25.0			39.9	24.0	5.3	97.25	97.25	489.3	Filippi	7.97	4.16	1.5		11.78	6.94	-6.37	4.16	39.9	377.52		76.0	1.48			-46.8		10.7	0.74	64.6	34.5	18.1										49.5
4-	four_quad	4.0	sweep	male	male	lightweight	lightweight	19.0			41.4	15.0	6.01	99.21	99.21	399.3	Empacher	8.71	5.26	3.9		6.09	6.92	-3.67	5.26	41.4	332.74		77.9	1.5			-49.0		12.1	0.73	66.9	35.5	15.9										50.4
4-	four_quad	4.0	sweep	male	male	lightweight	lightweight	19.0			41.4	15.0	6.01	99.21	99.21	399.3	Empacher	8.71	5.26	3.9		6.09	6.92	-3.67	5.26	41.4	332.74		81.6	1.56			-54.9		10.6	0.75	71.0	32.7	14.8										52.0
4-	four_quad	4.0	sweep	male	male	lightweight	lightweight	19.0			41.4	15.0	6.01	99.21	99.21	399.3	Empacher	8.71	5.26	3.9		6.09	6.92	-3.67	5.26	41.4	332.74		72.9	1.47			-49.0		15.5	0.73	31.8	33.4	40.7										50.6
4-	four_quad	4.0	sweep	male	male	lightweight	lightweight	19.0			41.4	15.0	6.01	99.21	99.21	399.3	Empacher	8.71	5.26	3.9		6.09	6.92	-3.67	5.26	41.4	332.74		77.3	1.44			-52.2		16.7	0.75	43.5	28.6	28.9										51.4
4-	four_quad	4.0	sweep	male	male	lightweight	lightweight	19.0			37.3	15.0	5.4	99.17	99.17	341.4	Empacher	8.68	4.71	-2.9		5.8	6.29	-2.71	4.71	37.3	370.62		80.4	1.53			-50.7		30.7	0.83	23.4	35.0	35.0										51.6
4-	four_quad	4.0	sweep	male	male	lightweight	lightweight	19.0			37.3	15.0	5.4	99.17	99.17	341.4	Empacher	8.68	4.71	-2.9		5.8	6.29	-2.71	4.71	37.3	370.62		74.6	1.35			-47.1		13.0	0.78	53.1	28.8	22.6										48.3
4-	four_quad	4.0	sweep	male	male	lightweight	lightweight	19.0			37.3	15.0	5.4	99.17	99.17	341.4	Empacher	8.68	4.71	-2.9		5.8	6.29	-2.71	4.71	37.3	370.62		88.0	1.61			-54.6		6.2	0.82	53.0	35.8	36.4										51.2
4-	four_quad	4.0	sweep	male	male	lightweight	lightweight	19.0			37.3	15.0	5.4	99.17	99.17	341.4	Empacher	8.68	4.71	-2.9		5.8	6.29	-2.71	4.71	37.3	370.62		83.4	1.54			-52.9		6.7	0.82	64.9	33.8	23.8										51.2
4x	four_quad	4.0	scull	male	male	open	open	25.0			35.5	24.0	5.83	99.31	99.31	489.7	Empacher	9.86	5.23	2.0		6.6	6.7	-2.8	5.23	35.5	342.92		77.8	1.53		113.8	-61.2		9.2	0.81	76.8	42.7	14.8										47.8
4x	four_quad	4.0	scull	male	male	open	open	25.0			35.5	24.0	5.83	99.31	99.31	489.7	Empacher	9.86	5.23	2.0		6.6	6.7	-2.8	5.23	35.5	342.92		77.8	1.53		113.8	-61.2		9.2	0.81	76.8	42.7	14.8										47.8
4x	four_quad	4.0	scull	male	male	open	open	25.0			35.5	24.0	5.83	99.31	99.31	489.7	Empacher	9.86	5.23	2.0		6.6	6.7	-2.8	5.23	35.5	342.92		84.5	1.62		108.9	-64.5		8.8	0.92	77.0	45.5	16.6										46.1
4x	four_quad	4.0	scull	male	male	open	open	25.0			35.5	24.0	5.83	99.31	99.31	489.7	Empacher	9.86	5.23	2.0		6.6	6.7	-2.8	5.23	35.5	342.92		81.5	1.61		108.7	-62.6		10.8	0.82	75.5	46.3	15.9										48.6
4x	four_quad	4.0	scull	male	male	open	open	25.0			36.3	24.0	5.73	99.3	99.3	467.5	Empacher	9.46	5.08	-0.6		5.83	6.55	-2.96	5.08	36.3	349.26		81.7	1.6		108.9	-62.4		10.8	0.82	73.5	46.2	18.0										49.9
4x	four_quad	4.0	scull	male	male	open	open	25.0			36.3	24.0	5.73	99.3	99.3	467.5	Empacher	9.46	5.08	-0.6		5.83	6.55	-2.96	5.08	36.3	349.26		83.5	1.59		110.7	-61.0		12.3	0.82	61.0	46.5	29.7										49.6
4x	four_quad	4.0	scull	male	male	open	open	25.0			36.3	24.0	5.73	99.3	99.3	467.5	Empacher	9.46	5.08	-0.6		5.83	6.55	-2.96	5.08	36.3	349.26		81.3	1.63		111.1	-61.5		11.0	0.81	64.2	48.8	28.4										52.5
4x	four_quad	4.0	scull	male	male	open	open	25.0			36.3	24.0	5.73	99.3	99.3	467.5	Empacher	9.46	5.08	-0.6		5.83	6.55	-2.96	5.08	36.3	349.26		78.3	1.53		111.7	-59.1		12.3	0.81	68.3	45.0	20.6										49.1
8+	eight	8.0	sweep	male	male	open	open	19.0			43.2	15.0	6.38	99.25	99.25	329.3	Empacher	7.15	5.39	3.3		3.58	7.15	-7.17	5.39	43.2	313.69		78.6	1.53			-55.2		10.4	0.71	63.9	31.4	20.9										51.4
8+	eight	8.0	sweep	male	male	open	open	19.0			42.3	15.0	6.4	99.34	99.34	319.2	Empacher	7.14	5.46	2.7		3.61	7.14	-6.7	5.46	42.3	312.38		76.2	1.49			-52.4		10.8	0.72	68.6	32.2	15.8										50.4
4x	four_quad	4.0	scull	female	female	open	open		71.0	1.78			4.57	89.2		798.3		10.86	4.91	0.0		2.19	4.91	-2.67	3.93	25.3	437.51	1896.6	84.8	1.51			-68.0		7.1	1.08	73.7	35.0	20.0										45.6
4x	four_quad	4.0	scull	female	female	open	open		78.0	1.84			4.57	89.2		798.3		10.86	4.91	0.0		2.19	4.91	-2.67	3.93	25.3	437.51	1896.6	88.5	1.63			-70.4		4.6	1.11	74.1	40.6	24.1										46.7
4x	four_quad	4.0	scull	female	female	open	open		75.0	1.83			4.57	89.2		798.3		10.86	4.91	0.0		2.19	4.91	-2.67	3.93	25.3	437.51	1896.6	85.7	1.57			-66.7		5.0	1.05	81.5	40.2	14.9										44.2
4x	four_quad	4.0	scull	female	female	open	open						4.57	89.2		798.3		10.86	4.91	0.0		2.19	4.91	-2.67	3.93	25.3	437.51	1896.6	89.5	1.58			-65.3		7.2	1.04	73.8	42.8	21.2										43.7
1x	single	1.0	scull	male	male	lightweight	lightweight	8.0	75.0	1.87	35.3	5.0	4.69	79.5		365.7	Winteck	7.96	2.95	2.5		3.55	5.69	-10.67	3.4	35.3	426.3	689.7	22.6	9.0		79.5	-62.5		74.8	0.94	-7.5	43.9	70.3									90.3	55.5
1x	single	1.0	scull	male	male	lightweight	lightweight	8.0			33.1	5.0	4.63	80.2		330.9	WinTech	8.38	2.53	2.6		3.56	5.54	-9.06	3.38	33.1	432.22	599.1	35.8	7.3		80.2	-66.9		59.5	0.94	-7.0	35.7	58.0									80.2	51.8
1x	single	1.0	scull	male	male	lightweight	lightweight	8.0			37.2	5.0	4.7	79.7		368.7	WinTech	7.57	2.65	0.6		3.94	5.69	-12.82	3.37	37.2	425.83	594.5	38.7	7.9		79.7	-59.1		55.7	0.89	-6.7	43.2	54.4									76.2	55.0
1x	single	1.0	scull	male	male	lightweight	lightweight	8.0			32.6	5.0	4.44	79.7		305.2	WinTech	8.18	2.63	-0.5		3.98	5.17	-9.66	3.24	32.6	450.46	562.4	29.2	7.3		79.7	-61.2		65.8	0.95	-7.2	41.1	64.3									76.7	51.4
1x	single	1.0	scull	male	male	lightweight	lightweight	8.0			32.2	5.0	4.41	78.7		332.2	WinTech	8.21	5.2	-2.8		4.08	5.2	-9.28	3.19	32.2	453.91		28.6	8.7		78.7	-60.4		68.1	0.98	-7.6	45.0	64.6									45.5	52.6
1x	single	1.0	scull	male	male	lightweight	lightweight	8.0			35.7	5.0	4.62	81.0		358.1	WinTech	7.75	2.75	-1.1		4.34	5.67	-10.59	3.39	35.7	432.88	601.1	31.0	8.6		81.0	-62.2		62.2	0.92	-7.1	39.7	61.1									82.6	54.6
1x	single	1.0	scull	male	male	lightweight	lightweight	8.0			36.1	5.0	4.62	75.4		298.4	WinTech	7.68	2.11	-0.7		3.93	5.79	-12.56	3.37	36.1	432.84	495.7	30.7	8.6		75.4	-66.9		68.6	0.95	-7.4	41.0	63.6									65.6	57.5
1x	single	1.0	scull	male	male	lightweight	lightweight	8.0			32.9	5.0	4.4	78.0		233.9	WinTech	8.03	2.02	-4.8		3.21	5.33	-8.86	3.21	32.9	454.96	427.1	34.2	10.8		78.0	-61.8		59.8	0.95	-5.3	42.9	57.1									55.7	52.1
1x	single	1.0	scull	male	male	lightweight	lightweight	8.0			35.0	5.0	4.82	80.7		382.3	WinTech	8.27	2.58	2.4		3.92	5.81	-10.31	3.68	35.0	414.62	655.2	40.3	9.2		80.7	-67.7		61.9	0.96	-6.3	43.6	55.6									76.6	55.7
1x	single	1.0	scull	male	male	open	open						5.32	78.7		516.1		7.93	2.55	5.4		4.61	6.3	-10.69	4.02	40.3	375.93	769.1	28.0	7.2		78.7	-59.0		66.5	0.79	-7.0	42.8	65.4									76.8	53.1
1x	single	1.0	scull	male	male	open	open						4.33	74.0		354.8			3.04	-2.4		3.97	5.19	-8.91	3.18	39.1	461.74	544.7	25.9	9.6		74.0	-49.4		54.1	0.79	-6.3	40.2	60.4									76.7	51.4
1x	single	1.0	scull	male	male	open	open						4.71	76.1		439.9		7.24	3.01	2.2		4.61	5.65	-9.32	3.61	39.1	424.33	675.8	23.5	8.8		76.1	-58.5		67.0	0.82	-6.7	40.9	67.4									77.9	53.2
1x	single	1.0	scull	male	male	open	open						4.56	70.8		431.0		8.36	3.0	-2.2		4.31	5.43	-8.47	3.28	32.7	438.31	789.8	17.4	10.4		70.8	-73.0		76.9	0.92	-8.5	31.7	73.5									91.9	50.0
1x	single	1.0	scull	male	male	open	open						3.94	68.2		314.1		8.16	3.25	-4.6		3.08	4.76	-7.36	2.77	29.0	507.78	650.5	20.2	8.8		68.2	-77.6		77.1	1.1	-8.4	28.5	72.7									111.9	53.3
1x	single	1.0	scull	male	male	open	open						4.54	68.8		449.2		8.48	3.07	-0.5		4.33	5.51	-8.22	3.23	32.2	440.26	838.2	15.4	9.2		68.8	-74.0		81.0	0.95	-7.9	31.7	76.7									103.0	50.8
1x	single	1.0	scull	male	male	open	open						4.57	70.0		410.3		8.68	2.82	1.8		4.0	5.42	-7.84	3.32	31.6	437.74	779.2	25.9	11.8		70.0	-76.6		74.2	0.99	-6.8	35.4	66.3									89.8	52.1
1x	single	1.0	scull	male	male	open	open						4.79	70.4		508.2		8.71	3.03	3.3		3.49	5.74	-10.19	3.46	33.0	417.28	923.4	16.3	13.3		70.4	-77.6		81.1	0.93	-6.7	33.0	73.3									96.5	51.3
1x	single	1.0	scull	male	male	open	open	8.0			36.9	5.0	4.61	69.7		463.2	WinTech	7.48	3.06	1.5		3.44	5.77	-11.65	3.3	36.9	434.07	752.5	29.5	8.0		69.7	-76.2		70.2	0.93	-9.6	31.6	65.2									95.4	57.4
1x	single	1.0	scull	male	male	open	open						5.05	76.5		615.6			3.33	1.6		4.95	6.48	-14.21	3.7	45.4	395.85	814.0	20.8	7.5		76.5	-60.6		70.7	0.77	-7.8	38.4	71.4									92.1	58.3
1x	single	1.0	scull	male	male	open	open						4.47	75.7		399.2		7.62	3.16	3.4		4.04	5.4	-7.84	3.26	35.2	447.25	679.8	19.8	8.9		75.7	-65.0		70.0	0.89	-7.8	33.8	70.9									91.8	52.1
1x	single	1.0	scull	male	male	open	open						3.14	67.8		259.2			5.26	-24.7		3.04	3.79	-6.11	2.17	32.6	637.66	476.5	14.9	10.7		67.8	-45.9		61.5	0.98	-7.2	41.3	70.6									117.7	53.4
1x	single	1.0	scull	male	male	open	open						4.36	73.2		400.0		7.71	3.29	-0.8		4.04	5.37	-8.59	3.2	33.9	458.93	707.5	27.1	8.7		73.2	-64.1		72.5	0.98	-5.8	44.1	66.9									95.6	55.7
1x	single	1.0	scull	male	male	open	open						4.3	76.3		335.3		8.34	3.03	-2.1		2.9	5.07	-8.58	3.14	31.0	464.7	649.4	27.5	9.4		76.3	-63.8		70.4	1.01	-8.7	43.6	65.6									87.6	52.0
1x	single	1.0	scull	male	male	open	open	8.0			33.3	5.0	4.04	76.9		301.6	WinTech	7.28	3.29	1.4		3.27	4.81	-9.0	2.88	33.3	494.58	543.2	24.1	12.5		76.9	-57.9		61.8	0.95	-8.0	40.6	62.8									85.9	52.7
1x	single	1.0	scull	male	male	open	open	8.0			31.1	5.0	4.52	77.4		329.3	WinTech	8.73	2.57	-0.6		4.23	5.3	-9.98	3.19	31.1	442.24	635.6	25.2	10.9		77.4	-63.9		74.1	0.99	-7.0	46.2	67.3									74.9	51.1
1x	single	1.0	scull	male	male	open	open	8.0			34.8	5.0	4.21	74.7		367.3	WinTech	7.27	3.38	-1.8		5.49	5.27	-8.23	3.19	34.8	474.53	633.6	25.8	8.0		74.7	-62.8		66.9	0.94	-7.1	37.9	66.4									95.6	54.7
1x	single	1.0	scull	male	male	open	open	8.0			35.1	5.0	4.62	77.8		379.8	WinTech	7.89	2.81	1.5		4.07	5.69	-9.65	3.44	35.1	433.34	649.3	25.7	12.0		77.8	-63.3		69.1	0.93	-7.0	43.5	64.7									80.0	54.5
2-	pair_double	2.0	sweep	male	male	open	open	25.0			34.9	20.0	4.85	97.4	97.4	226.9	Empacher	8.34	5.96	6.3		5.53	5.96	-11.5	3.12	34.9	412.36		82.7	1.61		71.6	-55.0		21.6	0.91	55.1	34.7	18.7										53.1
2-	pair_double	2.0	sweep	male	male	open	open	25.0			34.9	20.0	4.85	97.4	97.4	226.9	Empacher	8.34	5.96	6.3		5.53	5.96	-11.5	3.12	34.9	412.36		76.1	1.48		72.3	-50.2		8.9	0.85	70.8	31.9	15.1										49.4
2-	pair_double	2.0	sweep	male	male	open	open	25.0			34.6	20.0	4.97	97.62	97.62	238.5	Empacher	8.62	3.35	6.3		5.35	6.08	-8.88	3.35	34.6	402.82		82.7	1.61		73.0	-55.0		31.2	0.92	46.2	34.7	17.0										53.1
2-	pair_double	2.0	sweep	male	male	open	open	25.0			34.6	20.0	4.97	97.62	97.62	238.5	Empacher	8.62	3.35	6.3		5.35	6.08	-8.88	3.35	34.6	402.82		76.7	1.5		73.3	-51.4		9.4	0.87	67.5	31.9	17.7										50.1
2-	pair_double	2.0	sweep	male	male	open	open	25.0			37.0	20.0	5.01	97.66	97.66	255.8	Empacher	8.13	3.45	3.1		4.75	6.05	-10.94	3.45	37.0	399.35		74.3	1.43		73.0	-47.8		5.2	0.82	74.1	32.0	15.5										50.5
2-	pair_double	2.0	sweep	male	male	open	open	25.0			37.0	20.0	5.01	97.66	97.66	255.8	Empacher	8.13	3.45	3.1		4.75	6.05	-10.94	3.45	37.0	399.35		77.1	1.56		69.9	-55.3		14.8	0.82	63.1	31.3	17.2										50.8
2-	pair_double	2.0	sweep	male	male	open	open	25.0			34.8	20.0	4.89	97.77	97.77	226.7	Empacher	8.44	5.89	4.9		4.04	5.89	-9.07	3.44	34.8	408.93		81.2	1.57		72.0	-56.3		15.9	0.89	60.9	30.8	18.2										51.4
2-	pair_double	2.0	sweep	male	male	open	open	25.0			34.8	20.0	4.89	97.77	97.77	226.7	Empacher	8.44	5.89	4.9		4.04	5.89	-9.07	3.44	34.8	408.93		75.6	1.46		73.1	-48.9		4.9	0.86	75.1	32.3	15.3										49.8
2-	pair_double	2.0	sweep	male	male	open	open	25.0			35.4	20.0	5.24	97.49	97.49	286.1	Empacher	8.88	3.47	5.5		5.98	6.42	-11.68	3.47	35.4	381.7		78.8	1.56		73.3	-54.8		10.6	0.86	74.5	32.1	11.5										50.8
2-	pair_double	2.0	sweep	male	male	open	open	25.0			35.4	20.0	5.24	97.49	97.49	286.1	Empacher	8.88	3.47	5.5		5.98	6.42	-11.68	3.47	35.4	381.7		82.7	1.61		74.7	-55.0		19.1	0.9	61.3	34.7	15.7										53.1
2-	pair_double	2.0	sweep	male	male	open	open	25.0			24.9	20.0	4.71	98.3	98.3		Empacher	11.35	5.29	2.0			5.29		3.22	24.9	425.05		85.8	1.63		74.7	-55.6		9.2	1.08	81.3	35.1	7.8										44.7
2-	pair_double	2.0	sweep	male	male	open	open	25.0			24.9	20.0	4.71	98.3	98.3		Empacher	11.35	5.29	2.0			5.29		3.22	24.9	425.05		89.6	1.77		70.4	-58.5		7.1	1.04	85.1	40.2	7.6										43.3
2-	pair_double	2.0	sweep	female	female	open	open	6.0			33.2	2.0	4.5	99.11	99.11	247.3	Empacher	8.13	5.25	1.2		4.24	5.25	-2.46	3.96	33.2	444.52		80.5	1.45		99.0	-54.5		19.4	0.93	45.5	26.5	24.7										51.2
2-	pair_double	2.0	sweep	female	female	open	open	6.0			33.2	2.0	4.5	99.11	99.11	247.3	Empacher	8.13	5.25	1.2		4.24	5.25	-2.46	3.96	33.2	444.52		80.0	1.45		99.0	-54.5		19.4	0.93	45.5	26.5	24.7										51.2
2x	pair_double	2.0	scull	male	male	lightweight	lightweight	25.0			28.2	20.0	4.84	99.34	99.34		Empacher	10.31	5.56	2.5			5.56		4.41	28.2	413.53		89.7	1.62		102.8	-68.8		5.9	1.01	68.5	41.9	29.0										47.4
2x	pair_double	2.0	scull	male	male	lightweight	lightweight	25.0			28.2	20.0	4.84	99.34	99.34		Empacher	10.31	5.56	2.5			5.56		4.41	28.2	413.53		83.2	1.56		105.8	-67.1		4.9	1.0	68.1	39.0	29.0										47.0
4-	four_quad	4.0	sweep	male	male	lightweight	lightweight	25.0			39.7	20.0	5.87	99.21	99.21	415.1	Empacher	8.86	5.16	1.8		6.63	6.83	-3.18	5.16	39.7	340.73		83.2	1.54		104.4	-55.8		10.0	0.79	61.3	30.7	23.5										52.2
2x	pair_double	2.0	scull	female	female	open	open	25.0			36.0	20.0	4.98	99.33	99.33	364.4	Empacher	8.31	5.77	1.7		5.28	5.77	-2.32	4.45	36.0	401.23		77.7	1.42		102.3	-63.6		7.4	0.83	61.2	33.5	30.3										49.7
2x	pair_double	2.0	scull	female	female	open	open	25.0			36.0	20.0	4.98	99.33	99.33	364.4	Empacher	8.31	5.77	1.7		5.28	5.77	-2.32	4.45	36.0	401.23		88.9	1.6		105.0	-65.0		9.4	0.9	45.9	44.2	49.7										53.9
2x	pair_double	2.0	scull	female	female	open	open	25.0			40.2	20.0	4.97	99.26	99.26	215.0	Empacher	7.42	5.7	0.9		5.81	5.7	-2.58	4.36	40.2	402.78		79.6	1.42		101.9	-61.9		8.2	0.8	68.3	34.8	22.4										53.5
2x	pair_double	2.0	scull	female	female	open	open	25.0			40.2	20.0	4.97	99.26	99.26	215.0	Empacher	7.42	5.7	0.9		5.81	5.7	-2.58	4.36	40.2	402.78		78.8	1.42		101.9	-61.9		8.2	0.8	68.3	34.8	22.4										53.5
2x	pair_double	2.0	scull	female	female	open	open	25.0			34.1	20.0	4.74	99.22	99.22	312.0	Empacher	8.34	5.45	3.7		4.31	5.45	-2.15	4.15	34.1	422.19		83.0	1.49		104.2	-61.3		9.5	0.9	60.7	40.6	30.6										51.0
2x	pair_double	2.0	scull	female	female	open	open	25.0			34.1	20.0	4.74	99.22	99.22	312.0	Empacher	8.34	5.45	3.7		4.31	5.45	-2.15	4.15	34.1	422.19		82.6	1.49		104.2	-61.3		9.5	0.9	60.7	40.6	30.6										51.0
2x	pair_double	2.0	scull	female	female	lightweight	lightweight	25.0			34.7	20.0	4.64	99.22	99.22		Empacher	8.02	5.23	0.8		5.08	5.23	-2.43	4.06	34.7	431.4		90.3	1.56		101.9	-67.8		8.6	0.95	64.5	38.7	29.3										54.8
2x	pair_double	2.0	scull	female	female	lightweight	lightweight	25.0			34.7	20.0	4.64	99.22	99.22		Empacher	8.02	5.23	0.8		5.08	5.23	-2.43	4.06	34.7	431.4		91.3	1.56		101.9	-67.8		8.6	0.95	64.5	38.7	29.3										54.8
2x	pair_double	2.0	scull	female	female	lightweight	lightweight	25.0			40.9	20.0	4.95	99.22	99.22	384.9	Empacher	7.25	5.67	-2.6		6.77	5.67	-2.22	4.32	40.9	404.05		88.3	1.49		100.9	-63.6		6.7	0.82	63.4	38.1	30.5										55.9
2x	pair_double	2.0	scull	female	female	lightweight	lightweight	25.0			40.9	20.0	4.95	99.22	99.22	384.9	Empacher	7.25	5.67	-2.6		6.77	5.67	-2.22	4.32	40.9	404.05		84.3	1.49		100.9	-63.6		6.7	0.82	63.4	38.1	30.5										55.9
2x	pair_double	2.0	scull	male	male	lightweight	lightweight		75.0	1.85			4.92		108.7	729.8		9.18	3.99	-3.9		8.41	6.19	-4.0	3.99	32.1	406.75	1363.1	21.5	6.3		106.8	-63.7		80.0	0.92	-8.3	44.1	74.2										49.0
2x	pair_double	2.0	scull	male	male	lightweight	lightweight						4.92		108.7	729.8		9.18	3.99	-3.9		8.41	6.19	-4.0	3.99	32.1	406.75	1363.1	15.8	6.6		110.0	-66.5		80.7	0.93	-10.3	36.6	78.3										49.9
1x	single	1.0	scull	male	male	lightweight	lightweight	26.0	75.0	1.87	31.1	22.0	4.7	77.7		395.1	Filippi	9.08	2.78	1.8		3.3	5.64	-11.49	3.43	31.1	425.79	763.4	19.3	8.5		77.7	-73.1		91.7	1.09	-8.6	46.5	76.7										56.5
1x	single	1.0	scull	male	male	lightweight	lightweight	26.0	75.0	1.87	31.2	22.0	4.61	77.6		380.9	Filippi	8.89	2.82	-0.1		3.08	5.56	-11.33	3.37	31.2	433.4	733.3	20.4	8.0		77.6	-72.7		90.4	1.09	-8.8	46.0	76.1										56.8
2x	pair_double	2.0	scull	male	male	lightweight	lightweight		72.0	1.85			5.4		111.9	812.6		8.86	5.47	0.3		10.99	6.74	-4.88	4.33	36.5	370.5	1334.1	15.4	7.7		113.3	-59.9		83.2	0.83	-9.0	46.3	78.3										50.8
2x	pair_double	2.0	scull	male	male	lightweight	lightweight		75.0	1.87			5.4		111.9	812.6		8.86	5.47	0.3		10.99	6.74	-4.88	4.33	36.5	370.5	1334.1	17.4	7.7		108.5	-67.7		80.6	0.86	-8.1	38.0	76.3										52.6
1x	single	1.0	scull	male	male	lightweight	lightweight	26.0	75.0	1.87	31.8	22.0	4.63	76.5		393.0	Filippi	8.72	2.82	-0.3		4.22	5.71	-10.02	3.34	31.8	432.29	740.9	21.7	8.7		76.5	-72.4		85.4	1.07	-8.4	43.3	73.8										57.0
1x	single	1.0	scull	male	male	lightweight	lightweight	26.0	75.0	1.87	32.0	22.0	4.72	77.4		395.2	Filippi	8.85	2.71	1.5		4.38	5.81	-10.77	3.43	32.0	423.66	740.8	21.0	9.0		77.4	-72.9		86.3	1.07	-8.2	43.3	74.2										57.1
2x	pair_double	2.0	scull	male	male	lightweight	lightweight	26.0	75.0	1.87	33.5	22.0	5.36		112.3	764.0	Filippi	9.58	5.27	1.9		11.21	6.69	-4.18	4.36	33.5	373.39	1366.9	21.0	8.1		112.8	-68.1		84.7	0.95	-9.0	45.7	74.4										53.0
2x	pair_double	2.0	scull	male	male	lightweight	lightweight	26.0	75.0	1.87	33.5	22.0	5.36		112.3	764.0	Filippi	9.58	5.27	1.9		11.21	6.69	-4.18	4.36	33.5	373.39	1366.9	11.6	9.3		111.8	-69.0		93.5	0.95	-9.1	45.4	81.7										53.3
2x	pair_double	2.0	scull	male	male	lightweight	lightweight		75.0	1.87			5.45		111.2	820.2		8.92	5.32	1.2		11.48	6.78	-4.79	4.47	36.7	366.68	1341.0	21.1	6.0		108.2	-67.9		81.0	0.86	-7.8	40.2	74.9										52.5
2x	pair_double	2.0	scull	male	male	lightweight	lightweight		76.0	1.85			5.45		111.2	820.2		8.92	5.32	1.2		11.48	6.78	-4.79	4.47	36.7	366.68	1341.0	14.3	7.4		112.9	-63.6		82.6	0.84	-11.1	40.7	79.2										51.5
[truncated: 6 more columns]
