# Supplementary material for: Machine Learning-Based Prediction of Performance Gaps in Rowing and Identification of Key Training Monitoring Indicators
Source: Sensors (Basel). 2026 May 10;26(10):3006. doi: 10.3390/s26103006 (PMC13210867; doi:10.3390/s26103006)
Supplement: Supplementary file 1 [file sensors-26-03006-s001.zip › DATASET_VALIDATION_LOG.md]

# Dataset Validation Log

## Final Recommendation
This package is suitable to support the reviewer request for an openly available de-identified analytical dataset. The exported file is the frozen final modeling dataset with direct identifiers and sensitive administrative fields removed, while analytical values remain unchanged.

## Candidate Files Reviewed
| Layer | Path | Observed size | Decision |
| --- | --- | --- | --- |
| Raw source monitoring files | 原始PDF数据/*.pdf | 249 files | Do not upload |
| Merged raw/parsed workbook | 解析输出/rowing_reports_master.xlsx | parsed source workbook | Do not upload |
| Analysis-ready athlete-level table | 解析输出/analysis_ready/ml_core_dataset_v1.csv | 449 rows / 156 reports / 145 athletes | Intermediate analysis layer; not the final modeling cohort |
| Frozen primary regression modeling input | 解析输出/modeling/train_ready/modeling_primary_regression.csv | 172 rows / 87 reports / 119 athletes | Final modeling input but still identified |
| Frozen primary classification modeling input | 解析输出/modeling/train_ready/modeling_primary_classification.csv | 172 rows / 87 reports / 119 athletes | Final modeling input but still identified |
| Public de-identified dataset | submission_dataset_package/deidentified_rowing_modeling_dataset.csv | 172 rows / 87 reports / 119 athletes | Recommended submission attachment |

## Manuscript Count Checks
| Manuscript number | Mapped layer | Observed value | Exact match |
| --- | --- | --- | --- |
| 249 biomechanical test reports | raw source monitoring files | 249 | Yes |
| 449 athlete-level records | analysis_ready/ml_core_dataset_v1.csv | 449 | Yes |
| 172 modeling records | modeling_primary_regression -> public de-identified dataset | 172 | Yes |
| 87 reports | unique reports within the 172-record final modeling cohort | 87 | Yes |
| 119 athletes | unique athletes within the 172-record final modeling cohort | 119 | Yes |

## Outcome Checks
| Check | Result | Pass |
| --- | --- | --- |
| diff_time_2k_sec_pct | Present in public dataset | Yes |
| label_time_target_met | Present in public dataset | Yes |
| Target-relative outcome alignment | Classification label corresponds to the sign of diff_time_2k_sec_pct | Yes |

## Feature and Grouping Checks
- Boat-level features retained: yes
- Individual technical features retained: yes
- Grouping variables retained: yes
- Feature-group counts in the public dataset:

| Feature group | Number of columns |
| --- | --- |
| rower_feature | 25 |
| boat_feature | 16 |
| grouping_variable | 8 |
| metadata_feature | 5 |
| evaluation_derived | 1 |

## De-identification Checks
| Item | Action | Pass |
| --- | --- | --- |
| Direct athlete names | Removed | Yes |
| Report IDs | Removed | Yes |
| Raw filenames and file paths | Removed | Yes |
| Exact dates | Removed | Yes |
| Administrative free text (location/coach) | Removed | Yes |
| Free-text notes/device serials | Not present in the final modeling file | Yes |

### Removed Columns
- athlete_athlete_name, athlete_name, athlete_seat, boat_sample_id, file_name, file_path, matched_boat_sample_id, matched_rower_sample_id, report_id, rower_athlete_name, rower_sample_id, rower_seat, test_date, test_date_raw

### Remaining Object Columns Review
| Column | Unique values | PDF-like | Path-like | Date-like | Preview |
| --- | --- | --- | --- | --- | --- |
| boat_class | 6 | False | False | False | 1x \| 2- \| 2x \| 4- \| 4x \| 8+ |
| boat_class_group | 4 | False | False | False | eight \| four_quad \| pair_double \| single |
| discipline_type | 2 | False | False | False | scull \| sweep |
| sex | 2 | False | False | False | female \| male |
| sex_group | 2 | False | False | False | female \| male |
| weight_class | 2 | False | False | False | lightweight \| open |
| weight_group | 2 | False | False | False | lightweight \| open |
| boat_brand | 4 | False | False | False | Empacher \| Filippi \| WinTech \| Winteck |

## Notes for Authors
- The raw source monitoring files should remain private and should not be uploaded as supplementary data.
- The 449-row analysis-ready table is a broader athlete-level intermediate dataset (156 reports and 145 athletes), not the final modeling matrix used for the primary reported models.
- The attached public dataset is the 172-row final modeling cohort that corresponds directly to the manuscript's primary modeling analyses.
- No direct identifiers remain in the public dataset. Remaining quasi-identifying numerical fields such as exact height and body mass were retained because they are part of the frozen analytical feature matrix; authors should confirm they are comfortable releasing those values.
