# Supplementary material for: Machine Learning-Based Prediction of Performance Gaps in Rowing and Identification of Key Training Monitoring Indicators
Source: Sensors (Basel). 2026 May 10;26(10):3006. doi: 10.3390/s26103006 (PMC13210867; doi:10.3390/s26103006)
Supplement: Supplementary file 1 [file sensors-26-03006-s001.zip › File S1. data_dictionary.csv]

field_name	field_role	feature_group	data_type	n_non_missing	n_missing	unit	allowed_values	description	deidentification_status
boat_class	grouping_variable	grouping_variable	object	172	0			Matched boat-sample field class	retained_in_public_dataset
boat_class_group	grouping_variable	grouping_variable	object	172	0		single,pair_double,four_quad,eight,other	Matched boat-sample field class_group	retained_in_public_dataset
crew_size	grouping_variable	grouping_variable	float64	172	0			crew size	retained_in_public_dataset
discipline_type	grouping_variable	grouping_variable	object	172	0		scull,sweep,unknown	discipline type	retained_in_public_dataset
sex	grouping_variable	grouping_variable	object	172	0		male,female	sex	retained_in_public_dataset
sex_group	grouping_variable	grouping_variable	object	172	0		male,female,unknown	sex group	retained_in_public_dataset
weight_class	grouping_variable	grouping_variable	object	172	0		lightweight,open	weight class	retained_in_public_dataset
weight_group	grouping_variable	grouping_variable	object	172	0		lightweight,open,unknown	weight group	retained_in_public_dataset
air_temp_c	primary_model_feature	metadata_feature	float64	141	31	C		air temp c	retained_in_public_dataset
athlete_body_mass_kg	primary_model_feature	metadata_feature	float64	48	124	kg		Athlete metadata field body_mass_kg	retained_in_public_dataset
athlete_height_m	primary_model_feature	metadata_feature	float64	48	124	m		Athlete metadata field height_m	retained_in_public_dataset
eval_stroke_rate_spm	primary_model_feature	metadata_feature	float64	146	26	spm		eval stroke rate spm	retained_in_public_dataset
water_temp_c	primary_model_feature	metadata_feature	float64	141	31	C		water temp c	retained_in_public_dataset
boat_avg_boat_speed_mps	primary_model_feature	boat_feature	float64	162	10	m/s		Matched boat-sample field avg_boat_speed_mps	retained_in_public_dataset
boat_blade_efficiency_pct	primary_model_feature	boat_feature	float64	124	48	%		Matched boat-sample field blade_efficiency_pct	retained_in_public_dataset
boat_boat_efficiency_pct	primary_model_feature	boat_feature	float64	127	45	%		Matched boat-sample field boat_efficiency_pct	retained_in_public_dataset
boat_boat_power_w	primary_model_feature	boat_feature	float64	156	16	W		Matched boat-sample field boat_power_w	retained_in_public_dataset
boat_brand	primary_model_feature	boat_feature	object	141	31			Matched boat-sample field brand	retained_in_public_dataset
boat_distance_per_stroke_m	primary_model_feature	boat_feature	float64	159	13	m		Matched boat-sample field distance_per_stroke_m	retained_in_public_dataset
boat_drag_factor	primary_model_feature	boat_feature	float64	162	10			Matched boat-sample field drag_factor	retained_in_public_dataset
boat_effective_work_pct	primary_model_feature	boat_feature	float64	162	10	%		Matched boat-sample field effective_work_pct	retained_in_public_dataset
boat_first_peak_accel_mps2	primary_model_feature	boat_feature	float64	0	172	m/s^2		Matched boat-sample field first_peak_accel_mps2	retained_in_public_dataset
boat_max_accel_mps2	primary_model_feature	boat_feature	float64	158	14	m/s^2		Matched boat-sample field max_accel_mps2	retained_in_public_dataset
boat_max_boat_speed_mps	primary_model_feature	boat_feature	float64	162	10	m/s		Matched boat-sample field max_boat_speed_mps	retained_in_public_dataset
boat_min_accel_mps2	primary_model_feature	boat_feature	float64	158	14	m/s^2		Matched boat-sample field min_accel_mps2	retained_in_public_dataset
boat_min_boat_speed_mps	primary_model_feature	boat_feature	float64	162	10	m/s		Matched boat-sample field min_boat_speed_mps	retained_in_public_dataset
boat_stroke_rate_spm	primary_model_feature	boat_feature	float64	162	10	spm		Matched boat-sample field stroke_rate_spm	retained_in_public_dataset
boat_time_2k_sec	primary_model_feature	boat_feature	float64	162	10	sec		Matched boat-sample field time_2k_sec	retained_in_public_dataset
boat_work_per_stroke_j	primary_model_feature	boat_feature	float64	72	100	J		Matched boat-sample field work_per_stroke_j	retained_in_public_dataset
rower_arc_length_height_pct	primary_model_feature	rower_feature	float64	172	0	%		Matched rower-sample field arc_length_height_pct	retained_in_public_dataset
rower_arc_length_m	primary_model_feature	rower_feature	float64	172	0	m		Matched rower-sample field arc_length_m	retained_in_public_dataset
rower_blade_depth	primary_model_feature	rower_feature	float64	0	172			Matched rower-sample field blade_depth	retained_in_public_dataset
rower_blade_efficiency_pct	primary_model_feature	rower_feature	float64	137	35	%		Matched rower-sample field blade_efficiency_pct	retained_in_public_dataset
rower_catch_angle_deg	primary_model_feature	rower_feature	float64	172	0	deg		Matched rower-sample field catch_angle_deg	retained_in_public_dataset
rower_catch_factor	primary_model_feature	rower_feature	float64	0	172			Matched rower-sample field catch_factor	retained_in_public_dataset
rower_catch_slip_deg	primary_model_feature	rower_feature	float64	172	0	deg		Matched rower-sample field catch_slip_deg	retained_in_public_dataset
rower_drive_time_s	primary_model_feature	rower_feature	float64	172	0	sec		Matched rower-sample field drive_time_s	retained_in_public_dataset
rower_effective_angle_pct	primary_model_feature	rower_feature	float64	172	0	%		Matched rower-sample field effective_angle_pct	retained_in_public_dataset
rower_finish_angle_deg	primary_model_feature	rower_feature	float64	172	0	deg		Matched rower-sample field finish_angle_deg	retained_in_public_dataset
rower_finish_slip_deg	primary_model_feature	rower_feature	float64	172	0	deg		Matched rower-sample field finish_slip_deg	retained_in_public_dataset
rower_force_fall_70_deg	primary_model_feature	rower_feature	float64	0	172	deg		Matched rower-sample field force_fall_70_deg	retained_in_public_dataset
rower_force_rise_70_deg	primary_model_feature	rower_feature	float64	0	172	deg		Matched rower-sample field force_rise_70_deg	retained_in_public_dataset
rower_leg_disp_m	primary_model_feature	rower_feature	float64	0	172	m		Matched rower-sample field leg_disp_m	retained_in_public_dataset
rower_leg_max_speed_mps	primary_model_feature	rower_feature	float64	0	172	m/s		Matched rower-sample field leg_max_speed_mps	retained_in_public_dataset
rower_max_force_n	primary_model_feature	rower_feature	float64	0	172			Matched rower-sample field max_force_n	retained_in_public_dataset
rower_mean_force_n	primary_model_feature	rower_feature	float64	0	172			Matched rower-sample field mean_force_n	retained_in_public_dataset
rower_mean_to_max_force_pct	primary_model_feature	rower_feature	float64	0	172	%		Matched rower-sample field mean_to_max_force_pct	retained_in_public_dataset
rower_peak_force_pos_pct	primary_model_feature	rower_feature	float64	0	172	%		Matched rower-sample field peak_force_pos_pct	retained_in_public_dataset
rower_power_w	primary_model_feature	rower_feature	float64	27	145	W		Matched rower-sample field power_w	retained_in_public_dataset
rower_rhythm_pct	primary_model_feature	rower_feature	float64	172	0	%		Matched rower-sample field rhythm_pct	retained_in_public_dataset
rower_stroke_rate_spm	primary_model_feature	rower_feature	float64	172	0	spm		Matched rower-sample field stroke_rate_spm	retained_in_public_dataset
rower_system_factor_pct	primary_model_feature	rower_feature	float64	0	172	%		Matched rower-sample field system_factor_pct	retained_in_public_dataset
rower_total_angle_deg	primary_model_feature	rower_feature	float64	172	0	deg		Matched rower-sample field total_angle_deg	retained_in_public_dataset
rower_work_per_stroke_j	primary_model_feature	rower_feature	float64	0	172	J		Matched rower-sample field work_per_stroke_j	retained_in_public_dataset
diff_time_2k_sec_pct	primary_regression_label	evaluation_derived	float64	172	0	%		Evaluation target-vs-actual gap for time_2k_sec_pct	retained_in_public_dataset
label_time_target_met	primary_classification_label		Int64	172	0		0,1	Binary target-attainment label derived from the primary gap outcome; 1 means the target was met or exceeded, 0 means not met.	retained_in_public_dataset
