# Supplementary material for: Machine Learning-Based Prediction of Performance Gaps in Rowing and Identification of Key Training Monitoring Indicators
Source: Sensors (Basel). 2026 May 10;26(10):3006. doi: 10.3390/s26103006 (PMC13210867; doi:10.3390/s26103006)
Supplement: Supplementary file 1 [file sensors-26-03006-s001.zip › README_DATASET.md]

# Public De-identified Rowing Analytical Dataset

## What This Package Contains
- `deidentified_rowing_modeling_dataset.csv`: the de-identified analytical dataset used for the manuscript's final primary modeling analyses.
- `data_dictionary.csv`: field-level documentation for the public dataset.
- `DATASET_VALIDATION_LOG.md`: validation and de-identification audit log prepared before submission.

## What This Package Does Not Contain
- It does **not** include raw source monitoring files.
- It does **not** include raw PDF reports, raw file paths, names, direct report identifiers, or exact report dates.
- It does **not** rerun or modify the modeling workflow.

## Manuscript Count Mapping
- Raw source monitoring layer: 249 biomechanical test reports.
- Analysis-ready athlete-level layer: 449 athlete-level records.
- Final public modeling layer: 172 modeling records from 87 reports and 119 athletes.

## Outcome Variables
- Primary regression outcome: `diff_time_2k_sec_pct`.
- Primary classification outcome: `label_time_target_met`.
- The classification label is the frozen binary target-attainment label corresponding to the primary target-relative gap outcome.

## Variable Coverage
- Total rows: 172
- Total columns: 56
- Numeric columns: 48
- Categorical columns: 8

## De-identification Principles Applied
- Removed direct athlete names and report-linked identifiers.
- Removed raw filenames, file paths, and exact report dates.
- Removed administrative context variables (`location`, `coach`) not required for the published analytical dataset.
- Retained the frozen analytical feature values and outcome values used in modeling, so the public file remains aligned with the manuscript.
- Remaining categorical text fields are low-cardinality technical/grouping variables only.
- Exact anthropometric values were retained because they are part of the frozen analytical feature matrix; authors should confirm they are comfortable sharing these quasi-identifying but non-direct variables.

## Removed Columns
- athlete_athlete_name, athlete_name, athlete_seat, boat_sample_id, file_name, file_path, matched_boat_sample_id, matched_rower_sample_id, report_id, rower_athlete_name, rower_sample_id, rower_seat, test_date, test_date_raw
